# Supplementary material for: Application of PCR-based approaches for evaluation of cell-free DNA fragmentation in colorectal cancer
Source: Front Mol Biosci. 2023 Mar 27;10:1101179. doi: 10.3389/fmolb.2023.1101179 (PMC10083340; doi:10.3389/fmolb.2023.1101179)
Supplement: Supplementary file 2 [file DataSheet1.ZIP]

Archive with 1 entries (1 files):
- testexp.rdml
