# Supplementary material for: Application of PCR-based approaches for evaluation of cell-free DNA fragmentation in colorectal cancer
Source: Front Mol Biosci. 2023 Mar 27;10:1101179. doi: 10.3389/fmolb.2023.1101179 (PMC10083340; doi:10.3389/fmolb.2023.1101179)
Supplement: Supplementary file 3 [file Table1.XLSX]

## Sheet: Oligonucleotides
	Supplementary Table 1. List of used oligonucleotides
	1. ddPCR systems
	Name	Sequence (5'-3')
	OCR1_f	CAGGGGAATTGATTTTGCTCCA
	OCR1_p-FAM	(FAM)-TGGACTGAGGATACTGATAAAGAAG-(BHQ1)
	OCR1_r_short	GGCAAATCTCATAGTTACCCTTCT
	OCR1_r_long	TCCATTTGTTAAGTCCTCATATTGC
	OCR2_f	GGATCCACAGCTCTTATCAGA
	OCR2_p-HEX	(HEX)-TCTCAAAAGTGTTCATGCCCCA-(BHQ1)
	OCR2_r_short	TGTCTTTGTAGAATAGTGCTTCTTAATC
	OCR2_r_long	AATCATTGTATGGCAGAGCTGTAA
	CCR_f	GTGCGGACCAAAGATGCA
	CCR_p-FAM	(FAM)-AGGAGACTCTCCTGGGGTCC-(BHQ1)
	CCR_r_short	CCACCCATTGGCAAGAAGT
	CCR_f_long	GGACAAACCCTTTCAAGCCT
	2. qPCR system
	Name	Sequence (5'-3')
	cfCopyTest-106-F	gcccataccctacgtcacg
	cfCopyTest-106-R	ggagctgggtctaaagaggc
	cfCopyTest-106-P	(FAM)-cctccacaggcacagctcca-(BHQ1)
	cfCopyTest-612-F	taggcccaactcatgactgt
	cfCopyTest-612-R	tgcaagtgggtctggagag
	cfCopyTest-612-P	(HEX)-ccatttccaggcctagtgcc-(BHQ2)
